# Supplementary material for: C-C Motif Chemokine Ligand-17 as a Novel Biomarker and Regulator of Epithelial Mesenchymal Transition in Renal Fibrogenesis
Source: Cells. 2021 Nov 29;10(12):3345. doi: 10.3390/cells10123345 (PMC8699042; doi:10.3390/cells10123345)
Supplement: Supplementary file 1 [file cells-10-03345-s001.zip]

Archive with 1 entries (1 files):
- cells-1360208-supplementary.pdf
